# Supplementary material for: A Practical Method to Implement Strain-Level Metagenomics-Based Foodborne Outbreak Investigation and Source Tracking in Routine
Source: Microorganisms. 2020 Aug 5;8(8):1191. doi: 10.3390/microorganisms8081191 (PMC7463776; doi:10.3390/microorganisms8081191)
Supplement: Supplementary file 1 [file microorganisms-08-01191-s001.zip]

Archive with 5 entries (5 files):
- sup_mat_1.pdf
- sup_mat_2.pdf
- sup_mat_3.pdf
- sup_mat_4.pdf
- sup_mat_5.pdf
